# Supplementary material for: Short-term effects of nitrogen deposition on nitrogen spatial and temporal distributions in a Calamagrostis angustifolia wetland of the Sanjiang Plain
Source: PLoS One. 2020 May 21;15(5):e0232767. doi: 10.1371/journal.pone.0232767 (PMC7241808; doi:10.1371/journal.pone.0232767)
Supplement: S1 Data — (XLSX) [file pone.0232767.s001.xlsx]

## Sheet: stems
92247.8	54767.3	33847.2	30952.8	30660.8	26416.9	22508.9	27070.9
100965	58370.8	60682.2	73800	55172.3	44232.5	36020.4	22950.9
55652.5	65950.5	54650.1	76322.6	44538.8	29148.8	31604	25101.5
73936.9	61738.2	53864.9	45603	33245.8	36600.8	53139.6	54552.4
73813.6	37725.5	59613.8	35583.9	40921.9	25675.2	109258	78381.7
132564	117450	101668	112849	89045.6	77133.6	83871.9	69515.9
126008	118262	122063	207177	93393.2	96106.1	1180.4	784.895
181626	192657	145928	123357	95176.7	120090	519.744	748.333
214915	133694	143370	134317	116700	114420	262.014	456.428
164830	152274	172154	117324	130485	733.232
1293.05	2917.54	3998.83	609.155	474.919	581.825
567.363	952.518	5821.71	342.922	393.639	1031.17
408.907	998.89	786.184	232.383	475.149	219.346
596.102	545.74	388.114		646.22
545.183	649.387	599.905

## Sheet: leaves
105843	70608.4	63521.2	65808.5	61472.9	81245.9	32961	32157.9
108257	84486	99532.2	131716	101163	61183.8	48630.3	27205
45405.6	94027.2	78244.2	47357.4	60570.5	47815.7	44312.4	35318.1
95139.5	91386.2	110404	82928.1	72726	48997.6	101117	67762.3
78772.5	51595.7	111975	49465.8	68343.6	50069.5	137877	100974
128379	152167	146084	114225	178146	124674	118902	109313
177634	182107	239484	215337	171876	163359	411.348	618.168
192765	235592	239906	230953	179963	135365	161.753	127.206
189008	235140	324980	276789	211500	161689	384.441	429.434
211818	194898	316325	204305	216849	204250
276.312	205939	251646	916.106	944.308	84.9664
277.445	216284	246477	549.079	532.696	68.0843
55.679	225575	276201	139.778	71.5326	109.62
36.7087	657.503	1353.91	154.398	244.374	82.9417
45.4745	192.985	158.475	271.92	176.362
	150.478	179.642
	107.689	184.635
	107.895

## Sheet: roots
20816.1	11506.6	10749.7	11268.8	7634.41	11117.7	9222.06	10519.9
17730.5	7244.96	10312.7	13624.6	6897.78	13893.9	17087.7	6890.13
11195.8	7749.73	6082.06	6226.94	13620.2	8204.32	7667.79	8337.76
6694.28	18091.3	9293.6	7203.43	13111.3	8548.49	9909.04	8939.97
9478.83	9977.7	11047.6	9339.28	6093.17	9634.18	7823.08	4293.07
31507.8	19926.6	14261.5	15628	5696.75	21547.8	18591.7	12905.1
18544.6	20432	25596.4	9029.68	6214.68	16412.2	14387.6	15991.1
29227.3	21066.1	25721.5	17986	5332.34	22956.2	19144.2	15461.3
26125	18422.5	13552.4	18293.2	18981.1	27649.5	17677.9	21678
22947.3	24302.8	26901.4	15488.3	10200.9	23477.4	17492.8	15986.5
94.7426	66.4793	157.624	114.429	15919.5	198.276	222.616	167.706
30.3094	53.907	172.281	48.5754	20907.2	111.675	98.9993	98.3569
26.137	95.9688	169.058	118.408	24934.1	70.6095	80.1451	121.089
30.6759	27.3919	31.2151	163.912	442.618	148.888	408.031	72.4939
18.1134	46.5803	25.0377	21.6903	76.0789	129.355	235.428	80.5756
16.7309			29.3634	37.6153
				52.3266
				47.8023

## Sheet: soil
δN15	N含量	丰度值 （%）
1317.89	0.606863	0.844972
987.236	0.740001	0.725308
1885.09	1.06835	1.04957
565.295	0.715453	0.572188
507.007	0.721946	0.550998
2062.43	0.730494	1.11337
2197.89	0.919704	1.16204
3619.59	0.73459	1.67003
3386.08	1.0702	1.58695
3894.82	0.670817	1.76777
13.9575	1.34933	0.371397
16.8507	1.01299	0.372453
11.7981	0.80885	0.370609
14.308	0.740327	0.371525
14.9627	0.792352	0.371764
1127.82	0.606776	0.776219
655.532	0.68662	0.604974
1479.65	1.11108	0.903406
1085.49	0.7567	0.760898
1206.32	0.697062	0.804628
2239.4	1.13771	1.17695
2592.31	0.928019	1.3035
1606.69	0.857092	0.949252
1586.32	1.13044	0.941903
3502.7	0.77022	1.62846
19.0404	1.19169	0.373252
19.0959	0.847038	0.373272
11.7756	0.934281	0.370601
14.8896	1.13344	0.371737
12.6324	0.943697	0.370913
1537.51	0.705813	0.924292
752.959	0.659474	0.640348
1545.23	1.03639	0.92708
841.423	0.638524	0.672447
2382.31	0.916469	1.22823
1287.48	0.633939	0.833979
2740.22	0.633482	1.35644
1089.9	0.77733	0.762495
2134.56	0.777896	1.13929
2744.82	0.695645	1.35809
16.4246	0.784738	0.372297
15.3586	0.630097	0.371908
17.3206	0.596239	0.372624
20.4405	0.915975	0.373763
11.3617	0.74728	0.37045
1029.25	0.800417	0.74053
1059.65	0.809671	0.75154
626.083	0.977442	0.594277
980.222	0.62045	0.722767
886.533	0.653968	0.688806
1530.56	0.745638	0.921783
1203.51	0.850765	0.80361
1385.68	0.651367	0.86947
4122.7	1.02449	1.84854
1874.97	0.820951	1.04593
19.5875	0.787691	0.373451
14.4957	1.0734	0.371593
34.6573	1.08826	0.37895
42.9538	0.884946	0.381977
12.5071	0.661143	0.370868
804.784	0.816511	0.659155
1116.53	0.74098	0.772133
600.356	0.867136	0.584929
525.472	0.635604	0.557712
1037.98	0.896332	0.743692
1555.82	0.768479	0.930901
1120.52	0.739806	0.773577
1751.37	0.912438	1.00141
4821.06	1.01654	2.09527
1598.15	0.618274	0.946172
22.4791	0.927821	0.374507
25.3989	0.80187	0.375572
17.4912	0.903971	0.372686
16.1099	0.892032	0.372182
9.11927	0.690746	0.369631
9.41433	0.64882	0.369739
1563.37	0.869504	0.933624
1104.08	0.726254	0.767626
859.106	0.942562	0.67886
576.143	0.897445	0.576131
995.243	0.857818	0.728209
1871.45	0.907794	1.04466
1982.58	0.871839	1.08465
1452.96	0.751309	0.89377
2216.45	0.724607	1.16871
3810.3	0.942774	1.73777
27.0411	0.988307	0.376171
24.6623	0.964621	0.375303
30.7012	0.757451	0.377507
27.5392	0.904723	0.376353
7.52184	0.57649	0.369048
1078.99	0.865792	0.758543
1068.7	0.736391	0.754816
1134.2	1.02599	0.77853
819.567	0.751566	0.664518
600.539	0.740305	0.584996
3335.12	0.841207	1.5688
1505.32	0.954076	0.912676
2340.67	0.916844	1.2133
1722.27	0.93716	0.990926
1976.09	0.908668	1.08232
15.4659	0.940306	0.371947
21.997	0.997696	0.374331
10.6731	0.651466	0.370198
13.0854	0.694332	0.371079
7.27408	0.625556	0.368958
1456.14	0.770755	0.894918
896.416	0.789019	0.69239
769.597	0.759112	0.646387
555.503	0.700747	0.568629
437.036	0.756807	0.52555
4037.2	1.19947	1.81825
2363.87	0.850978	1.22162
1051.7	0.769707	0.748659
2764.39	1.24191	1.36509
1426.13	0.867211	0.884082
18.4059	0.916092	0.37302
15.3504	0.89132	0.371905
9.9318	0.777847	0.369928
10.0654	0.710701	0.369977
6.30723	1.48816	0.368605

## Sheet: 15N-NH4+
3188.27	1.51626
394.065	0.509845
816.405	0.663282
1870.57	1.0442
3291.63	1.5531
2662.65	1.3285
9093.32	3.57757
3246.4	1.53699
255.689	0.45947
245.835	0.455881
26.5908	0.375956
15.4214	0.371881
25.9387	0.375718
20.4592	0.373719
15.6476	0.371963
655.875	0.605017
1034.43	0.742305
32833.9	11.0616
4200.29	1.87577
1637.67	0.960295
43229.8	13.985
33134.5	11.1489
80952.9	23.1513
78520.9	22.6197
92234.9	25.525
3679.69	1.69116
389.619	0.508228
258.839	0.460618
146.621	0.419729
57.2989	0.387158
845.466	0.673822
5481.75	2.32724
18291.6	6.62199
1819.43	1.02579
3860.15	1.75523
2646.5	1.32272
4122.25	1.84814
5705.59	2.40568
4362.86	1.93327
7745.81	3.11482
61.3572	0.388639
0.25121	0.366345
9.80678	0.369832
26.1419	0.375792
27.1383	0.376156
19240.3	6.92507
12942.8	4.8755
10443.3	4.03673
1462.64	0.897144
1609.99	0.950315
3728.2	1.70839
190.371	0.435674
1913.22	1.05955
25492.9	8.87453
44387.3	14.2987
67.3611	0.390828
25.2005	0.375449
175.131	0.43012
18.5683	0.373029
9989.41	3.88285
2780.25	1.37058
842.69	0.672815
1918.32	1.06139
1593.9	0.944513
2544.1	1.28606
3504.87	1.62901
5320.39	2.27062
461.406	0.534342
408.76	0.515192
35.7015	0.37928
33.4893	0.378473
-12.8693	0.361557
-28.9668	0.355682
-13.5816	0.361297
-22.9556	0.357876
76.9119	0.394312
758.981	0.642447
-13.7894	0.361221
-3.33552	0.365036
1643.88	0.962536
179.581	0.431742
2389.54	1.23066
2901.34	1.41386
1037.69	0.743484
127.688	0.412827
-9.47451	0.362796
34.2655	0.378756
4.34677	0.36784
-16.3281	0.360295
-10.5087	0.362419
274.133	0.466188
113.497	0.407653
215.695	0.444901
2.18249	0.36705
293.571	0.473266
212.41	0.443705
638.993	0.598886
42.4181	0.38173
181.754	0.432534
2093.75	1.12447
-10.5795	0.362393
-3.62546	0.364931
-21.6178	0.358364
-15.8258	0.360478
-24.3094	0.357382
40.336	0.380971
103.55	0.404026
269.499	0.4645
8.10916	0.369213
5.86497	0.368394
210.388	0.442968
190.898	0.435866
203.082	0.440306
486.348	0.543412
758.304	0.642202
34.7587	0.378936
15.5773	0.371938
20.4918	0.373731
24.8141	0.375308
15.5697	0.371935
277.486	0.467409
228.521	0.449574
201.064	0.439571
295.436	0.473945
160.225	0.424687
941.89	0.708779
567.414	0.572881
296.095	0.474185
944.12	0.709587
543.629	0.564236
32.8039	0.378223
28.0938	0.376504
26.6172	0.375966
26.226	0.375823
28.0579	0.376491

## Sheet: 15N-NO3-
1594.76	0.94482
707.586	0.623793
790.929	0.65404
981.602	0.723169
1370.03	0.863698
1335.42	0.851193
1222.33	0.81031
1028.55	0.740177
1236.54	0.815449
771.816	0.647105
617.618	0.591121
862.557	0.68002
518.481	0.555095
268.748	0.464227
1176.29	0.793654
1321.25	0.846073
2248.67	1.18012
947.621	0.710856
4140.93	1.85475
4541.81	1.9965
15277.9	5.64591
11496.5	4.39196
197436	42.1782
25800.1	8.96819
14312.3	5.32885
96335	26.3516
173553	39.0859
67907.5	20.2109
114527	29.8087
305035	52.9408
508920	65.2109
41499.7	13.5119
10618.7	4.09608
16184.7	5.94175
19539.4	7.02023
29774.2	10.1629
3460.01	1.61305
1236.32	0.81537
21451.7	7.62402
8115.95	3.24237
2854.07	1.39697
9913.09	3.85692
9777.49	3.81083
1806.57	1.02116
19583.7	7.03431
49668.5	15.7013
5496.24	2.33232
171.04	0.428629
56.9404	0.387028
138.498	0.416768
126.946	0.412556
1428.85	0.884945
1053.55	0.749228
9019.3	3.55226
1194.21	0.800137
1736.98	0.996091
1591.12	0.943509
291.778	0.472613
372.768	0.502096
12972.2	4.88528
6472.41	2.67342
159.251	0.424332
78.001	0.394709
58.6543	0.387653
72.9388	0.392863
762.628	0.643771
1439.92	0.888941
486.629	0.543515
196.871	0.438042
824.068	0.666061
1171.76	0.792018
4824.5	2.09621
827.932	0.667463
4280.8	1.90426
3198.06	1.51975
745.636	0.637604
93.9072	0.40051
322.211	0.483694
71.9887	0.392516
211.672	0.443436
-18.5913	0.359469
35.9857	0.379384
274.212	0.466216
-4.51508	0.364606
23.8896	0.374971
310.901	0.479576
-0.587778	0.366039
757.997	0.64209
45.5146	0.38286
43.3773	0.38208
27.0976	0.376141
-40.7661	0.351375
-3.6428	0.364924
-37.0125	0.352746
-19.6745	0.359074
-45.669	0.349586
1076.34	0.757481
586.213	0.579712
1259.62	0.823792
255.633	0.45945
1562.16	0.933063
1422.62	0.882696
2209.28	1.16598
177.207	0.430877
774.012	0.647902
695.9	0.619551
137.934	0.416562
153.796	0.422344
128.438	0.4131
99.7981	0.402658
71.5423	0.392353
1394.53	0.87255
974.685	0.720663
1181.92	0.795691
366.4	0.499778
2759.88	1.36329
1573.15	0.937026
2996.23	1.44775
189.246	0.435264
341.337	0.490656
163.836	0.426004
23.0719	0.374672
-0.63448	0.366022
-18.9633	0.359333
-27.3416	0.356275
22.7599	0.374558
295.907	0.474117
133.238	0.41485
136.358	0.415987
2911.81	1.41759
115.028	0.408211
588.388	0.580502
508.184	0.551352
206.582	0.441581
1137.44	0.779597
349.727	0.49371
19.3487	0.373314
2.05429	0.367003
-2.15744	0.365466
-7.01365	0.363694
44.0074	0.38231

## Sheet: N2O
N2O （ppm)	δN15
0.397111	31.84
0.399972	101.41
0.391748	105.55
0.389027	115.68
0.388833	74.29
0.403446	134.32
0.388199	139.73
0.396715	155.63
0.374066	59.26
0.410708	134.75
0.381166	155.17
0.396091	192.27
0.407139	64.85
0.422967	120.32
0.379902	81.03
0.379956	110.28
0.382417	43.65
0.39425	72.47
0.381217	83.32
0.39513	71.42
0.375469	26.95
0.394312	74.48
0.406158	83.81
0.404766	61.27
0.394963	71.67
0.375642	102.15
0.387415	105.43
0.385552	94.41
0.386549	83.75
0.386727	142.7
0.390423	259.11
0.373632	118.49
0.392314	56.37
0.380171	97.89
0.376714	99.69
0.380861	115.23
0.395163	57.57
0.374831	59.1
0.407098	59.48
0.378395	70.35
0.385711	5.16
0.377658	5.43
0.374079	6.19
0.38771	6.24
0.297842	4.95
0.373789	4.78
0.380606	4.9
0.369921	5.37
0.38581	5.41
0.385316	5.36
0.359659	5.2
0.369179	5.08
0.373323	5.4
0.370015	5.45
0.383936	5.01
0.379711	5.4
0.372261	5.26
0.383327	5.37
0.372966	5.27
0.373577	5.06
0.370971	42.11
0.362786	80.41
0.374619	110.34
0.369758	105.53
0.383757	37.9
0.370997	68.28
0.380549	81.31
0.391566	59.4
0.390672	30.24
0.383167	51.5
0.380642	80.87
0.376581	91.31
0.396285	45.46
0.384282	76.33
0.385607	80.87
0.376606	93.49
0.388306	33.02
0.3927	43.49
0.383557	58.07
0.384881	47.48
0.405994	58.68
0.358552	54.02
0.368198	51.18
0.381888	54.84
0.392983	100.12
0.38039	96.66
0.392137	113.11
0.398948	84.21
0.386096	75.95
0.370654	147.56
0.37397	163.33
0.394981	150.23
0.385173	71.37
0.371258	94.18
0.425863	71.03
0.407256	50.19
0.390752	92.92
0.3846	57.71
0.40732	76.5
0.388928	48.66
0.389603	4.58
0.405173	4.54
0.398206	4.93
0.383901	4.92
0.387391	5.33
0.400942	4.99
0.390061	4.28
0.399728	3.49
0.392113	12.86
0.406855	6.06
0.412786	4.66
0.395512	3.55
0.371872	8.25
0.394221	5.54
0.405687	4.51
0.387863	4.1
0.376882	3.27
0.383141	3.52
0.385905	4.59
0.37754	4.32
0.368727	17.25
0.390578	15.86
0.382129	18.58
0.385155	22.85
0.386489	9.36
0.3727	11.29
0.369586	11.44
0.375457	14.44
0.37199	11.54
0.369875	37.24
0.382855	57.69
0.376212	51.6
0.385096	14.57
0.374645	35.54
0.37108	74.47
0.37375	63.74
0.367524	15.99
0.38708	17.03
0.384971	27.98
0.399578	25.76
0.377617	12.57
0.389725	15.94
0.393322	12.67
0.379709	14.99
0.391862	21.39
0.376875	31.49
0.367733	47.97
0.394601	50.36
0.378244	27.55
0.373596	59.81
0.370664	98.42
0.383734	93.81
0.381412	11.87
0.381302	39.14
0.386184	26.18
0.372148	46.48
0.376238	22.91
0.387408	48.5
0.378505	50.4
0.373049	56.75
0.369769	5.61
0.385122	5.97
0.386012	6.12
0.386004	5.53
0.389958	5.41
0.371807	5.77
0.37381	5.44
0.364154	5.92
0.39065	5.05
0.369835	6.14
0.376706	5.38
0.382805	7.98
0.375896	6.47
0.369539	5.96
0.386243	4.78
0.373001	12.92
0.380715	4.8
0.399757	4.82
0.371809	4.15
0.41565	4.9
0.395724	295.44
0.383857	582.48
0.388981	952.7
0.392074	1034.43
0.384292	136.42
0.470479	290.29
0.394292	317.53
0.393249	434.16
0.402289	45.89
0.401214	176.15
0.404044	234.94
0.404402	389.16
0.386751	106.51
0.385679	262.47
0.386365	464.14
0.383284	603.03
0.39374	52.82
0.391784	214.62
0.379619	292.12
0.400417	449.93
0.409806	75.24
0.378845	902.14
0.390633	602.24
0.394143	804.17
0.381729	129.31
0.377872	235.41
0	311.95
0.391877	423.55
0.384971	70.32
0.407666	157.5
0.370473	246.71
0.392783	361.21
0.394012	117.06
0.372807	254.08
0.383504	408.9
0.383003	504.52
0.395691	232.56
0.390787	252.05
0.389795	273.11
0.404272	364.58
0.39869	10.52
0.376358	9.84
0.386434	7.46
0.405666	7.7
0.393891	8.16
0.100022	6.79
0.401191	7.89
0.408785	9.17
0.408708	6.82
0.3845	6.89
0.399337	6.1
0.392976	5.73
0.407477	6.41
0.389217	6.01
0.402025	5.86
0.415769	5.59
0.38721	7.99
0.405584	6.4
0.386503	5.1
0.365002	5.27
0.375317	37.42
0.404028	130.57
0.419609	188.02
0.388686	202.8
0.40406	14.12
0.395703	97.86
0.383432	169.18
0.405112	203.68
0.426641	32.2
0.404281	108
0.382481	163.68
0.409394	199.49
0.407392	23.72
0.38802	130.66
0.395482	159.16
0.389444	200.64
0.41491	20.11
0.401049	85.12
0.39945	129.09
0.404208	149.17
0.400045	35.5
0.396387	86.06
0.363865	93.14
0.425343	122.6
0.387461	74.51
0.402283	141.95
0.387728	191.17
0.393056	199.63
0.401324	26.41
0.417082	112.18
0.384645	158.36
0.394765	178.55
0.388808	48
0.391222	151.96
0.395901	203.21
0.380866	234.18
0.383039	19.54
0.401033	71.55
0.371258	81.23
0.414754	79.3
0.379461	5.81
0.380452	5.32
0.38948	5.93
	6.22
	5.51
	6.09
	5.87
	5.91
	6.34
	5.88
	5.63
	5.02
	3.9
	4.5
	4.31
	2.83
	3.89
	4.09
	4.15
	4.42
